# Supplementary material for: Versatile Use of the Small Tubular Reactor and Introduction of a Novel Design Reactor for Rapid Synthesis of Silicalite-1 Membranes
Source: Membranes (Basel). 2026 Mar 2;16(3):91. doi: 10.3390/membranes16030091 (PMC13027664; doi:10.3390/membranes16030091)
Supplement: Supplementary file 1 [file membranes-16-00091-s001.zip]

Archive with 1 entries (1 files):
- membranes-4095037-supplementary.pdf
